# Supplementary material for: A mathematical model of multisite phosphorylation of tau protein
Source: PLoS One. 2018 Feb 6;13(2):e0192519. doi: 10.1371/journal.pone.0192519 (PMC5800643; doi:10.1371/journal.pone.0192519)
Supplement: S1 File — (XML) [file pone.0192519.s002.xml]

<?xml version="1.0" encoding="UTF-8"?>
<sbml xmlns="http://www.sbml.org/sbml/level2/version4" level="2" version="4">
  <model id="aggregate">
    <listOfCompartments>
      <compartment id="Default" size="1" constant="false"/>
    </listOfCompartments>
    <listOfSpecies>
      <species id="r181" name="r181" compartment="Default" initialConcentration="1" boundaryCondition="false" constant="false"/>
      <species id="p000" name="p000" compartment="Default" initialConcentration="0" boundaryCondition="false" constant="false"/>
      <species id="r199" name="r199" compartment="Default" initialConcentration="1" boundaryCondition="false" constant="false"/>
      <species id="p422" name="p422" compartment="Default" initialConcentration="0" boundaryCondition="false" constant="false"/>
      <species id="r202" name="r202" compartment="Default" initialConcentration="1" boundaryCondition="false" constant="false"/>
      <species id="p404" name="p404" compartment="Default" initialConcentration="0" boundaryCondition="false" constant="false"/>
      <species id="r205" name="r205" compartment="Default" initialConcentration="1" boundaryCondition="false" constant="false"/>
      <species id="p396" name="p396" compartment="Default" initialConcentration="0" boundaryCondition="false" constant="false"/>
      <species id="r212" name="r212" compartment="Default" initialConcentration="1" boundaryCondition="false" constant="false"/>
      <species id="r231" name="r231" compartment="Default" initialConcentration="1" boundaryCondition="false" constant="false"/>
      <species id="r217" name="r217" compartment="Default" initialConcentration="1" boundaryCondition="false" constant="false"/>
      <species id="p217" name="p217" compartment="Default" initialConcentration="0" boundaryCondition="false" constant="false"/>
      <species id="p212" name="p212" compartment="Default" initialConcentration="0" boundaryCondition="false" constant="false"/>
      <species id="p231" name="p231" compartment="Default" initialConcentration="0" boundaryCondition="false" constant="false"/>
      <species id="r396" name="r396" compartment="Default" initialConcentration="1" boundaryCondition="false" constant="false"/>
      <species id="p205" name="p205" compartment="Default" initialConcentration="0" boundaryCondition="false" constant="false"/>
      <species id="r404" name="r404" compartment="Default" initialConcentration="1" boundaryCondition="false" constant="false"/>
      <species id="p202" name="p202" compartment="Default" initialConcentration="0" boundaryCondition="false" constant="false"/>
      <species id="r422" name="r422" compartment="Default" initialConcentration="1" boundaryCondition="false" constant="false"/>
      <species id="p199" name="p199" compartment="Default" initialConcentration="0" boundaryCondition="false" constant="false"/>
      <species id="r000" name="r000" compartment="Default" initialConcentration="1" boundaryCondition="false" constant="false"/>
      <species id="p181" name="p181" compartment="Default" initialConcentration="0" boundaryCondition="false" constant="false"/>
    </listOfSpecies>
    <listOfParameters>
      <parameter id="Km" value="1" constant="false"/>
      <parameter id="Km_p38" value="1" constant="false"/>
      <parameter id="Km_pp" value="11.6" constant="false"/>
      <parameter id="PKA" value="1" constant="false"/>
      <parameter id="a1" value="0.2730157" constant="false"/>
      <parameter id="a10" value="0.04380513" constant="false"/>
      <parameter id="a11" value="0.03053532" constant="false"/>
      <parameter id="a2" value="0.257431" constant="false"/>
      <parameter id="a3" value="0.2087997" constant="false"/>
      <parameter id="a4" value="0.1769702" constant="false"/>
      <parameter id="a404_g" value="0.2293653" constant="false"/>
      <parameter id="a5" value="0.1462241" constant="false"/>
      <parameter id="a6" value="0.09935643" constant="false"/>
      <parameter id="a7" value="0.07778406" constant="false"/>
      <parameter id="a8" value="0.06614055" constant="false"/>
      <parameter id="a9" value="0.9995885" constant="false"/>
      <parameter id="a_000_c" value="0.617127" constant="false"/>
      <parameter id="a_000_g" value="3" constant="false"/>
      <parameter id="a_199_c" value="0.1291328" constant="false"/>
      <parameter id="a_404_g" value="0.3868524" constant="false"/>
      <parameter id="c" value="1" constant="false"/>
      <parameter id="cdk" value="0" constant="false"/>
      <parameter id="cdk_base" value="0.11" constant="false"/>
      <parameter id="f" value="480" constant="false"/>
      <parameter id="g" value="1" constant="false"/>
      <parameter id="gsk" value="0" constant="false"/>
      <parameter id="gsk_base" value="0.008565" constant="false"/>
      <parameter id="k000_pp" value="27.0265168333333" constant="false"/>
      <parameter id="k181_pp" value="27.0265168333333" constant="false"/>
      <parameter id="k199_p38" value="0.1" constant="false"/>
      <parameter id="k199_pp" value="1.724798" constant="false"/>
      <parameter id="k1_cdk" value="0.2331242" constant="false"/>
      <parameter id="k1_gsk" value="2.794926" constant="false"/>
      <parameter id="k202_gsk" value="27.31638" constant="false"/>
      <parameter id="k202_pp" value="2.815049" constant="false"/>
      <parameter id="k205_p38" value="0.1" constant="false"/>
      <parameter id="k205_pp" value="102.6156" constant="false"/>
      <parameter id="k212_pp" value="45.96508" constant="false"/>
      <parameter id="k217_pp" value="27.0265168333333" constant="false"/>
      <parameter id="k231_pp" value="27.0265168333333" constant="false"/>
      <parameter id="k2_cdk" value="0.596664" constant="false"/>
      <parameter id="k2_gsk" value="32.84907" constant="false"/>
      <parameter id="k396_p38" value="0.1" constant="false"/>
      <parameter id="k396_pp" value="8.001726" constant="false"/>
      <parameter id="k3_cdk" value="1.495074" constant="false"/>
      <parameter id="k3_gsk" value="4.438861" constant="false"/>
      <parameter id="k404_p38" value="0.1" constant="false"/>
      <parameter id="k404_pp" value="1.036848" constant="false"/>
      <parameter id="k422_pp" value="27.0265168333333" constant="false"/>
      <parameter id="k4_cdk" value="0.9594761" constant="false"/>
      <parameter id="k5_cdk" value="0.8653649" constant="false"/>
      <parameter id="k_000_gsk" value="1.078418" constant="false"/>
      <parameter id="k_000gsk" value="8.555099" constant="false"/>
      <parameter id="k_181_gsk" value="8.872874" constant="false"/>
      <parameter id="k_217_gsk" value="10.11832" constant="false"/>
      <parameter id="k_217gsk" value="2.126817" constant="false"/>
      <parameter id="k_231_cdk" value="0.1656351" constant="false"/>
      <parameter id="k_231_gsk" value="21.77215" constant="false"/>
      <parameter id="k_231cdk" value="0.1133299" constant="false"/>
      <parameter id="k_396_cdk" value="0.4089811" constant="false"/>
      <parameter id="k_396_gsk" value="1036.06" constant="false"/>
      <parameter id="k_396cdk" value="0.1735013" constant="false"/>
      <parameter id="k_396gsk" value="352.3516" constant="false"/>
      <parameter id="k_404_gsk" value="89.03368" constant="false"/>
      <parameter id="k_404gsk" value="27.84286" constant="false"/>
      <parameter id="k_422_gsk" value="6.731661" constant="false"/>
      <parameter id="p38" value="0" constant="false"/>
      <parameter id="pp" value="0" constant="false"/>
      <parameter id="ptau" value="0" constant="false"/>
      <parameter id="r000base" value="1" constant="false"/>
      <parameter id="r181base" value="1" constant="false"/>
      <parameter id="r199base" value="1" constant="false"/>
      <parameter id="r202base" value="1" constant="false"/>
      <parameter id="r205base" value="1" constant="false"/>
      <parameter id="r212base" value="1" constant="false"/>
      <parameter id="r217base" value="1" constant="false"/>
      <parameter id="r231base" value="1" constant="false"/>
      <parameter id="r396base" value="1" constant="false"/>
      <parameter id="r404base" value="1" constant="false"/>
      <parameter id="r422base" value="1" constant="false"/>
      <parameter id="tau" value="4.362" constant="false"/>
      <parameter id="a000_c" value="0" constant="false"/>
      <parameter id="a202_g" value="0" constant="false"/>
      <parameter id="a_212_g" value="0" constant="false"/>
      <parameter id="a_205_g" value="0" constant="false"/>
      <parameter id="a_396_g" value="0" constant="false"/>
      <parameter id="a_199_g" value="0" constant="false"/>
      <parameter id="a_231_g" value="0" constant="false"/>
      <parameter id="a_205_c" value="0" constant="false"/>
      <parameter id="a205_c" value="0" constant="false"/>
      <parameter id="a_217_g" value="0" constant="false"/>
      <parameter id="a404_c" value="0" constant="false"/>
      <parameter id="a202_c" value="0" constant="false"/>
      <parameter id="a396_g" value="0" constant="false"/>
      <parameter id="a_181_g" value="0" constant="false"/>
      <parameter id="a_422_g" value="0" constant="false"/>
      <parameter id="a_202_c" value="0" constant="false"/>
      <parameter id="a212_c" value="0" constant="false"/>
      <parameter id="a199_c" value="0" constant="false"/>
      <parameter id="a_396_c" value="0" constant="false"/>
      <parameter id="a181_c" value="0" constant="false"/>
      <parameter id="a217_c" value="0" constant="false"/>
      <parameter id="a396_c" value="0" constant="false"/>
      <parameter id="a212_g" value="0" constant="false"/>
      <parameter id="a181_g" value="0" constant="false"/>
      <parameter id="a199_g" value="0" constant="false"/>
      <parameter id="a_202_g" value="0" constant="false"/>
      <parameter id="a_231_c" value="0" constant="false"/>
      <parameter id="a231_c" value="0" constant="false"/>
      <parameter id="a_181_c" value="0" constant="false"/>
      <parameter id="a205_g" value="0" constant="false"/>
      <parameter id="a217_g" value="0" constant="false"/>
      <parameter id="a000_g" value="0" constant="false"/>
      <parameter id="a231_g" value="0" constant="false"/>
      <parameter id="a422_g" value="0" constant="false"/>
      <parameter id="a_404_c" value="0" constant="false"/>
      <parameter id="a422_c" value="0" constant="false"/>
      <parameter id="a_422_c" value="0" constant="false"/>
      <parameter id="a_212_c" value="0" constant="false"/>
      <parameter id="a_217_c" value="0" constant="false"/>
      <parameter id="k_422gsk" value="0" constant="false"/>
      <parameter id="k_205gsk" value="0" constant="false"/>
      <parameter id="k_199gsk" value="0" constant="false"/>
      <parameter id="k_181gsk" value="0" constant="false"/>
      <parameter id="k_205_gsk" value="0" constant="false"/>
      <parameter id="k_199_gsk" value="0" constant="false"/>
      <parameter id="k212_gsk" value="0" constant="false"/>
      <parameter id="k_231gsk" value="0" constant="false"/>
      <parameter id="k422_gsk" value="0" constant="false"/>
      <parameter id="k404_gsk" value="0" constant="false"/>
      <parameter id="k396_gsk" value="0" constant="false"/>
      <parameter id="k231_gsk" value="0" constant="false"/>
      <parameter id="k217_gsk" value="0" constant="false"/>
      <parameter id="k205_gsk" value="0" constant="false"/>
      <parameter id="k199_gsk" value="0" constant="false"/>
      <parameter id="k181_gsk" value="0" constant="false"/>
      <parameter id="k000_gsk" value="0" constant="false"/>
      <parameter id="k000_cdk" value="0" constant="false"/>
      <parameter id="k217_cdk" value="0" constant="false"/>
      <parameter id="k_181cdk" value="0" constant="false"/>
      <parameter id="k_181_cdk" value="0" constant="false"/>
      <parameter id="k_199_cdk" value="0" constant="false"/>
      <parameter id="k422_cdk" value="0" constant="false"/>
      <parameter id="k_202cdk" value="0" constant="false"/>
      <parameter id="k_199cdk" value="0" constant="false"/>
      <parameter id="k404_cdk" value="0" constant="false"/>
      <parameter id="k212_cdk" value="0" constant="false"/>
      <parameter id="k205_cdk" value="0" constant="false"/>
      <parameter id="k_202_cdk" value="0" constant="false"/>
      <parameter id="k396_cdk" value="0" constant="false"/>
      <parameter id="k231_cdk" value="0" constant="false"/>
      <parameter id="k202_cdk" value="0" constant="false"/>
      <parameter id="k199_cdk" value="0" constant="false"/>
      <parameter id="k181_cdk" value="0" constant="false"/>
      <parameter id="r38" value="0" constant="false"/>
      <parameter id="r" value="0" constant="false"/>
      <parameter id="p" value="0" constant="false"/>
      <parameter id="a" value="0" constant="false"/>
      <parameter id="det_gsk" value="0" constant="false"/>
      <parameter id="det_cdk" value="0" constant="false"/>
      <parameter id="det_p38" value="0" constant="false"/>
      <parameter id="det_pp" value="0" constant="false"/>
      <parameter id="v1_gsk" value="0" constant="false"/>
      <parameter id="v1_cdk" value="0" constant="false"/>
      <parameter id="v1_pp" value="0" constant="false"/>
      <parameter id="v2_gsk" value="0" constant="false"/>
      <parameter id="v2_cdk" value="0" constant="false"/>
      <parameter id="v2_p38" value="0" constant="false"/>
      <parameter id="v2_pp" value="0" constant="false"/>
      <parameter id="v3_gsk" value="0" constant="false"/>
      <parameter id="v3_cdk" value="0" constant="false"/>
      <parameter id="v3_pp" value="0" constant="false"/>
      <parameter id="v4_gsk" value="0" constant="false"/>
      <parameter id="v4_cdk" value="0" constant="false"/>
      <parameter id="v4_p38" value="0" constant="false"/>
      <parameter id="v4_pp" value="0" constant="false"/>
      <parameter id="v5_gsk" value="0" constant="false"/>
      <parameter id="v5_cdk" value="0" constant="false"/>
      <parameter id="v5_pp" value="0" constant="false"/>
      <parameter id="v6_gsk" value="0" constant="false"/>
      <parameter id="v6_cdk" value="0" constant="false"/>
      <parameter id="v6_pp" value="0" constant="false"/>
      <parameter id="v7_gsk" value="0" constant="false"/>
      <parameter id="v7_cdk" value="0" constant="false"/>
      <parameter id="v7_pp" value="0" constant="false"/>
      <parameter id="v8_gsk" value="0" constant="false"/>
      <parameter id="v8_cdk" value="0" constant="false"/>
      <parameter id="v8_p38" value="0" constant="false"/>
      <parameter id="v8_pp" value="0" constant="false"/>
      <parameter id="v9_gsk" value="0" constant="false"/>
      <parameter id="v9_cdk" value="0" constant="false"/>
      <parameter id="v9_p38" value="0" constant="false"/>
      <parameter id="v9_pp" value="0" constant="false"/>
      <parameter id="v10_gsk" value="0" constant="false"/>
      <parameter id="v10_cdk" value="0" constant="false"/>
      <parameter id="v10_pp" value="0" constant="false"/>
      <parameter id="v11_gsk" value="0" constant="false"/>
      <parameter id="v11_cdk" value="0" constant="false"/>
      <parameter id="v11_pp" value="0" constant="false"/>
      <parameter id="PHF1_cdk" value="0" constant="false"/>
      <parameter id="PHF1_gsk" value="0" constant="false"/>
      <parameter id="E422gsk" value="0" constant="false"/>
      <parameter id="E404gsk" value="0" constant="false"/>
      <parameter id="E396gsk" value="0" constant="false"/>
      <parameter id="E231gsk" value="0" constant="false"/>
      <parameter id="E217gsk" value="0" constant="false"/>
      <parameter id="E212gsk" value="0" constant="false"/>
      <parameter id="E205gsk" value="0" constant="false"/>
      <parameter id="E202gsk" value="0" constant="false"/>
      <parameter id="E199gsk" value="0" constant="false"/>
      <parameter id="E181gsk" value="0" constant="false"/>
      <parameter id="E422cdk" value="0" constant="false"/>
      <parameter id="E404cdk" value="0" constant="false"/>
      <parameter id="E396cdk" value="0" constant="false"/>
      <parameter id="E231cdk" value="0" constant="false"/>
      <parameter id="E217cdk" value="0" constant="false"/>
      <parameter id="E212cdk" value="0" constant="false"/>
      <parameter id="E205cdk" value="0" constant="false"/>
      <parameter id="E202cdk" value="0" constant="false"/>
      <parameter id="E199cdk" value="0" constant="false"/>
      <parameter id="E181cdk" value="0" constant="false"/>
    </listOfParameters>
    <listOfRules>
      <assignmentRule variable="a000_c">
        <math xmlns="http://www.w3.org/1998/Math/MathML">
          <cn type="e-notation"> 0 <sep/> 0 </cn>
        </math>
      </assignmentRule>
      <assignmentRule variable="a202_g">
        <math xmlns="http://www.w3.org/1998/Math/MathML">
          <cn type="e-notation"> 0 <sep/> 0 </cn>
        </math>
      </assignmentRule>
      <assignmentRule variable="a_212_g">
        <math xmlns="http://www.w3.org/1998/Math/MathML">
          <cn type="e-notation"> 0 <sep/> 0 </cn>
        </math>
      </assignmentRule>
      <assignmentRule variable="a_205_g">
        <math xmlns="http://www.w3.org/1998/Math/MathML">
          <ci> a1 </ci>
        </math>
      </assignmentRule>
      <assignmentRule variable="a_396_g">
        <math xmlns="http://www.w3.org/1998/Math/MathML">
          <ci> a1 </ci>
        </math>
      </assignmentRule>
      <assignmentRule variable="a_199_g">
        <math xmlns="http://www.w3.org/1998/Math/MathML">
          <ci> a2 </ci>
        </math>
      </assignmentRule>
      <assignmentRule variable="a_231_g">
        <math xmlns="http://www.w3.org/1998/Math/MathML">
          <ci> a2 </ci>
        </math>
      </assignmentRule>
      <assignmentRule variable="a_205_c">
        <math xmlns="http://www.w3.org/1998/Math/MathML">
          <ci> a2 </ci>
        </math>
      </assignmentRule>
      <assignmentRule variable="a205_c">
        <math xmlns="http://www.w3.org/1998/Math/MathML">
          <ci> a2 </ci>
        </math>
      </assignmentRule>
      <assignmentRule variable="a_217_g">
        <math xmlns="http://www.w3.org/1998/Math/MathML">
          <ci> a3 </ci>
        </math>
      </assignmentRule>
      <assignmentRule variable="a404_c">
        <math xmlns="http://www.w3.org/1998/Math/MathML">
          <ci> a3 </ci>
        </math>
      </assignmentRule>
      <assignmentRule variable="a202_c">
        <math xmlns="http://www.w3.org/1998/Math/MathML">
          <ci> a4 </ci>
        </math>
      </assignmentRule>
      <assignmentRule variable="a396_g">
        <math xmlns="http://www.w3.org/1998/Math/MathML">
          <ci> a4 </ci>
        </math>
      </assignmentRule>
      <assignmentRule variable="a_181_g">
        <math xmlns="http://www.w3.org/1998/Math/MathML">
          <ci> a4 </ci>
        </math>
      </assignmentRule>
      <assignmentRule variable="a_422_g">
        <math xmlns="http://www.w3.org/1998/Math/MathML">
          <ci> a5 </ci>
        </math>
      </assignmentRule>
      <assignmentRule variable="a_202_c">
        <math xmlns="http://www.w3.org/1998/Math/MathML">
          <ci> a5 </ci>
        </math>
      </assignmentRule>
      <assignmentRule variable="a212_c">
        <math xmlns="http://www.w3.org/1998/Math/MathML">
          <ci> a5 </ci>
        </math>
      </assignmentRule>
      <assignmentRule variable="a199_c">
        <math xmlns="http://www.w3.org/1998/Math/MathML">
          <ci> a6 </ci>
        </math>
      </assignmentRule>
      <assignmentRule variable="a_396_c">
        <math xmlns="http://www.w3.org/1998/Math/MathML">
          <ci> a6 </ci>
        </math>
      </assignmentRule>
      <assignmentRule variable="a181_c">
        <math xmlns="http://www.w3.org/1998/Math/MathML">
          <ci> a7 </ci>
        </math>
      </assignmentRule>
      <assignmentRule variable="a217_c">
        <math xmlns="http://www.w3.org/1998/Math/MathML">
          <ci> a7 </ci>
        </math>
      </assignmentRule>
      <assignmentRule variable="a396_c">
        <math xmlns="http://www.w3.org/1998/Math/MathML">
          <ci> a7 </ci>
        </math>
      </assignmentRule>
      <assignmentRule variable="a212_g">
        <math xmlns="http://www.w3.org/1998/Math/MathML">
          <ci> a7 </ci>
        </math>
      </assignmentRule>
      <assignmentRule variable="a181_g">
        <math xmlns="http://www.w3.org/1998/Math/MathML">
          <ci> a7 </ci>
        </math>
      </assignmentRule>
      <assignmentRule variable="a199_g">
        <math xmlns="http://www.w3.org/1998/Math/MathML">
          <ci> a7 </ci>
        </math>
      </assignmentRule>
      <assignmentRule variable="a_202_g">
        <math xmlns="http://www.w3.org/1998/Math/MathML">
          <ci> a8 </ci>
        </math>
      </assignmentRule>
      <assignmentRule variable="a_231_c">
        <math xmlns="http://www.w3.org/1998/Math/MathML">
          <ci> a8 </ci>
        </math>
      </assignmentRule>
      <assignmentRule variable="a231_c">
        <math xmlns="http://www.w3.org/1998/Math/MathML">
          <ci> a8 </ci>
        </math>
      </assignmentRule>
      <assignmentRule variable="a_181_c">
        <math xmlns="http://www.w3.org/1998/Math/MathML">
          <ci> a8 </ci>
        </math>
      </assignmentRule>
      <assignmentRule variable="a205_g">
        <math xmlns="http://www.w3.org/1998/Math/MathML">
          <ci> a8 </ci>
        </math>
      </assignmentRule>
      <assignmentRule variable="a217_g">
        <math xmlns="http://www.w3.org/1998/Math/MathML">
          <ci> a8 </ci>
        </math>
      </assignmentRule>
      <assignmentRule variable="a_000_g">
        <math xmlns="http://www.w3.org/1998/Math/MathML">
          <ci> a9 </ci>
        </math>
      </assignmentRule>
      <assignmentRule variable="a000_g">
        <math xmlns="http://www.w3.org/1998/Math/MathML">
          <ci> a9 </ci>
        </math>
      </assignmentRule>
      <assignmentRule variable="a231_g">
        <math xmlns="http://www.w3.org/1998/Math/MathML">
          <ci> a10 </ci>
        </math>
      </assignmentRule>
      <assignmentRule variable="a422_g">
        <math xmlns="http://www.w3.org/1998/Math/MathML">
          <ci> a10 </ci>
        </math>
      </assignmentRule>
      <assignmentRule variable="a_404_c">
        <math xmlns="http://www.w3.org/1998/Math/MathML">
          <ci> a10 </ci>
        </math>
      </assignmentRule>
      <assignmentRule variable="a422_c">
        <math xmlns="http://www.w3.org/1998/Math/MathML">
          <ci> a11 </ci>
        </math>
      </assignmentRule>
      <assignmentRule variable="a_422_c">
        <math xmlns="http://www.w3.org/1998/Math/MathML">
          <ci> a11 </ci>
        </math>
      </assignmentRule>
      <assignmentRule variable="a_212_c">
        <math xmlns="http://www.w3.org/1998/Math/MathML">
          <ci> a11 </ci>
        </math>
      </assignmentRule>
      <assignmentRule variable="a_217_c">
        <math xmlns="http://www.w3.org/1998/Math/MathML">
          <ci> a11 </ci>
        </math>
      </assignmentRule>
      <assignmentRule variable="r422base">
        <math xmlns="http://www.w3.org/1998/Math/MathML">
          <apply>
            <times/>
            <apply>
              <plus/>
              <apply>
                <times/>
                <apply>
                  <plus/>
                  <apply>
                    <times/>
                    <ci> a422_g </ci>
                    <apply>
                      <minus/>
                      <cn type="e-notation"> 1 <sep/> 0 </cn>
                      <ci> PKA </ci>
                    </apply>
                  </apply>
                  <apply>
                    <times/>
                    <ci> a_422_g </ci>
                    <ci> PKA </ci>
                  </apply>
                </apply>
                <ci> g </ci>
              </apply>
              <apply>
                <times/>
                <apply>
                  <plus/>
                  <apply>
                    <times/>
                    <ci> a422_c </ci>
                    <apply>
                      <minus/>
                      <cn type="e-notation"> 1 <sep/> 0 </cn>
                      <ci> PKA </ci>
                    </apply>
                  </apply>
                  <apply>
                    <times/>
                    <ci> a_422_c </ci>
                    <ci> PKA </ci>
                  </apply>
                </apply>
                <ci> c </ci>
              </apply>
            </apply>
            <ci> tau </ci>
          </apply>
        </math>
      </assignmentRule>
      <assignmentRule variable="r404base">
        <math xmlns="http://www.w3.org/1998/Math/MathML">
          <apply>
            <times/>
            <apply>
              <plus/>
              <apply>
                <times/>
                <apply>
                  <plus/>
                  <apply>
                    <times/>
                    <ci> a404_g </ci>
                    <apply>
                      <minus/>
                      <cn type="e-notation"> 1 <sep/> 0 </cn>
                      <ci> PKA </ci>
                    </apply>
                  </apply>
                  <apply>
                    <times/>
                    <ci> a_404_g </ci>
                    <ci> PKA </ci>
                  </apply>
                </apply>
                <ci> g </ci>
              </apply>
              <apply>
                <times/>
                <apply>
                  <plus/>
                  <apply>
                    <times/>
                    <ci> a404_c </ci>
                    <apply>
                      <minus/>
                      <cn type="e-notation"> 1 <sep/> 0 </cn>
                      <ci> PKA </ci>
                    </apply>
                  </apply>
                  <apply>
                    <times/>
                    <ci> a_404_c </ci>
                    <ci> PKA </ci>
                  </apply>
                </apply>
                <ci> c </ci>
              </apply>
            </apply>
            <ci> tau </ci>
          </apply>
        </math>
      </assignmentRule>
      <assignmentRule variable="r396base">
        <math xmlns="http://www.w3.org/1998/Math/MathML">
          <apply>
            <times/>
            <apply>
              <plus/>
              <apply>
                <times/>
                <apply>
                  <plus/>
                  <apply>
                    <times/>
                    <ci> a396_g </ci>
                    <apply>
                      <minus/>
                      <cn type="e-notation"> 1 <sep/> 0 </cn>
                      <ci> PKA </ci>
                    </apply>
                  </apply>
                  <apply>
                    <times/>
                    <ci> a_396_g </ci>
                    <ci> PKA </ci>
                  </apply>
                </apply>
                <ci> g </ci>
              </apply>
              <apply>
                <times/>
                <apply>
                  <plus/>
                  <apply>
                    <times/>
                    <ci> a396_c </ci>
                    <apply>
                      <minus/>
                      <cn type="e-notation"> 1 <sep/> 0 </cn>
                      <ci> PKA </ci>
                    </apply>
                  </apply>
                  <apply>
                    <times/>
                    <ci> a_396_c </ci>
                    <ci> PKA </ci>
                  </apply>
                </apply>
                <ci> c </ci>
              </apply>
            </apply>
            <ci> tau </ci>
          </apply>
        </math>
      </assignmentRule>
      <assignmentRule variable="r231base">
        <math xmlns="http://www.w3.org/1998/Math/MathML">
          <apply>
            <times/>
            <apply>
              <plus/>
              <apply>
                <times/>
                <apply>
                  <plus/>
                  <apply>
                    <times/>
                    <ci> a231_g </ci>
                    <apply>
                      <minus/>
                      <cn type="e-notation"> 1 <sep/> 0 </cn>
                      <ci> PKA </ci>
                    </apply>
                  </apply>
                  <apply>
                    <times/>
                    <ci> a_231_g </ci>
                    <ci> PKA </ci>
                  </apply>
                </apply>
                <ci> g </ci>
              </apply>
              <apply>
                <times/>
                <apply>
                  <plus/>
                  <apply>
                    <times/>
                    <ci> a231_c </ci>
                    <apply>
                      <minus/>
                      <cn type="e-notation"> 1 <sep/> 0 </cn>
                      <ci> PKA </ci>
                    </apply>
                  </apply>
                  <apply>
                    <times/>
                    <ci> a_231_c </ci>
                    <ci> PKA </ci>
                  </apply>
                </apply>
                <ci> c </ci>
              </apply>
            </apply>
            <ci> tau </ci>
          </apply>
        </math>
      </assignmentRule>
      <assignmentRule variable="r217base">
        <math xmlns="http://www.w3.org/1998/Math/MathML">
          <apply>
            <times/>
            <apply>
              <plus/>
              <apply>
                <times/>
                <apply>
                  <plus/>
                  <apply>
                    <times/>
                    <ci> a217_g </ci>
                    <apply>
                      <minus/>
                      <cn type="e-notation"> 1 <sep/> 0 </cn>
                      <ci> PKA </ci>
                    </apply>
                  </apply>
                  <apply>
                    <times/>
                    <ci> a_217_g </ci>
                    <ci> PKA </ci>
                  </apply>
                </apply>
                <ci> g </ci>
              </apply>
              <apply>
                <times/>
                <apply>
                  <plus/>
                  <apply>
                    <times/>
                    <ci> a217_c </ci>
                    <apply>
                      <minus/>
                      <cn type="e-notation"> 1 <sep/> 0 </cn>
                      <ci> PKA </ci>
                    </apply>
                  </apply>
                  <apply>
                    <times/>
                    <ci> a_217_c </ci>
                    <ci> PKA </ci>
                  </apply>
                </apply>
                <ci> c </ci>
              </apply>
            </apply>
            <ci> tau </ci>
          </apply>
        </math>
      </assignmentRule>
      <assignmentRule variable="r212base">
        <math xmlns="http://www.w3.org/1998/Math/MathML">
          <apply>
            <times/>
            <apply>
              <plus/>
              <apply>
                <times/>
                <apply>
                  <plus/>
                  <apply>
                    <times/>
                    <ci> a212_g </ci>
                    <apply>
                      <minus/>
                      <cn type="e-notation"> 1 <sep/> 0 </cn>
                      <ci> PKA </ci>
                    </apply>
                  </apply>
                  <apply>
                    <times/>
                    <ci> a_212_g </ci>
                    <ci> PKA </ci>
                  </apply>
                </apply>
                <ci> g </ci>
              </apply>
              <apply>
                <times/>
                <apply>
                  <plus/>
                  <apply>
                    <times/>
                    <ci> a212_c </ci>
                    <apply>
                      <minus/>
                      <cn type="e-notation"> 1 <sep/> 0 </cn>
                      <ci> PKA </ci>
                    </apply>
                  </apply>
                  <apply>
                    <times/>
                    <ci> a_212_c </ci>
                    <ci> PKA </ci>
                  </apply>
                </apply>
                <ci> c </ci>
              </apply>
            </apply>
            <ci> tau </ci>
          </apply>
        </math>
      </assignmentRule>
      <assignmentRule variable="r205base">
        <math xmlns="http://www.w3.org/1998/Math/MathML">
          <apply>
            <times/>
            <apply>
              <plus/>
              <apply>
                <times/>
                <apply>
                  <plus/>
                  <apply>
                    <times/>
                    <ci> a205_g </ci>
                    <apply>
                      <minus/>
                      <cn type="e-notation"> 1 <sep/> 0 </cn>
                      <ci> PKA </ci>
                    </apply>
                  </apply>
                  <apply>
                    <times/>
                    <ci> a_205_g </ci>
                    <ci> PKA </ci>
                  </apply>
                </apply>
                <ci> g </ci>
              </apply>
              <apply>
                <times/>
                <apply>
                  <plus/>
                  <apply>
                    <times/>
                    <ci> a205_c </ci>
                    <apply>
                      <minus/>
                      <cn type="e-notation"> 1 <sep/> 0 </cn>
                      <ci> PKA </ci>
                    </apply>
                  </apply>
                  <apply>
                    <times/>
                    <ci> a_205_c </ci>
                    <ci> PKA </ci>
                  </apply>
                </apply>
                <ci> c </ci>
              </apply>
            </apply>
            <ci> tau </ci>
          </apply>
        </math>
      </assignmentRule>
      <assignmentRule variable="r202base">
        <math xmlns="http://www.w3.org/1998/Math/MathML">
          <apply>
            <times/>
            <apply>
              <plus/>
              <apply>
                <times/>
                <apply>
                  <plus/>
                  <apply>
                    <times/>
                    <ci> a202_g </ci>
                    <apply>
                      <minus/>
                      <cn type="e-notation"> 1 <sep/> 0 </cn>
                      <ci> PKA </ci>
                    </apply>
                  </apply>
                  <apply>
                    <times/>
                    <ci> a_202_g </ci>
                    <ci> PKA </ci>
                  </apply>
                </apply>
                <ci> g </ci>
              </apply>
              <apply>
                <times/>
                <apply>
                  <plus/>
                  <apply>
                    <times/>
                    <ci> a202_c </ci>
                    <apply>
                      <minus/>
                      <cn type="e-notation"> 1 <sep/> 0 </cn>
                      <ci> PKA </ci>
                    </apply>
                  </apply>
                  <apply>
                    <times/>
                    <ci> a_202_c </ci>
                    <ci> PKA </ci>
                  </apply>
                </apply>
                <ci> c </ci>
              </apply>
            </apply>
            <ci> tau </ci>
          </apply>
        </math>
      </assignmentRule>
      <assignmentRule variable="r199base">
        <math xmlns="http://www.w3.org/1998/Math/MathML">
          <apply>
            <times/>
            <apply>
              <plus/>
              <apply>
                <times/>
                <apply>
                  <plus/>
                  <apply>
                    <times/>
                    <ci> a199_g </ci>
                    <apply>
                      <minus/>
                      <cn type="e-notation"> 1 <sep/> 0 </cn>
                      <ci> PKA </ci>
                    </apply>
                  </apply>
                  <apply>
                    <times/>
                    <ci> a_199_g </ci>
                    <ci> PKA </ci>
                  </apply>
                </apply>
                <ci> g </ci>
              </apply>
              <apply>
                <times/>
                <apply>
                  <plus/>
                  <apply>
                    <times/>
                    <ci> a199_c </ci>
                    <apply>
                      <minus/>
                      <cn type="e-notation"> 1 <sep/> 0 </cn>
                      <ci> PKA </ci>
                    </apply>
                  </apply>
                  <apply>
                    <times/>
                    <ci> a_199_c </ci>
                    <ci> PKA </ci>
                  </apply>
                </apply>
                <ci> c </ci>
              </apply>
            </apply>
            <ci> tau </ci>
          </apply>
        </math>
      </assignmentRule>
      <assignmentRule variable="r181base">
        <math xmlns="http://www.w3.org/1998/Math/MathML">
          <apply>
            <times/>
            <apply>
              <plus/>
              <apply>
                <times/>
                <apply>
                  <plus/>
                  <apply>
                    <times/>
                    <ci> a181_g </ci>
                    <apply>
                      <minus/>
                      <cn type="e-notation"> 1 <sep/> 0 </cn>
                      <ci> PKA </ci>
                    </apply>
                  </apply>
                  <apply>
                    <times/>
                    <ci> a_181_g </ci>
                    <ci> PKA </ci>
                  </apply>
                </apply>
                <ci> g </ci>
              </apply>
              <apply>
                <times/>
                <apply>
                  <plus/>
                  <apply>
                    <times/>
                    <ci> a181_c </ci>
                    <apply>
                      <minus/>
                      <cn type="e-notation"> 1 <sep/> 0 </cn>
                      <ci> PKA </ci>
                    </apply>
                  </apply>
                  <apply>
                    <times/>
                    <ci> a_181_c </ci>
                    <ci> PKA </ci>
                  </apply>
                </apply>
                <ci> c </ci>
              </apply>
            </apply>
            <ci> tau </ci>
          </apply>
        </math>
      </assignmentRule>
      <assignmentRule variable="r000base">
        <math xmlns="http://www.w3.org/1998/Math/MathML">
          <apply>
            <times/>
            <apply>
              <plus/>
              <apply>
                <times/>
                <apply>
                  <plus/>
                  <apply>
                    <times/>
                    <ci> a000_g </ci>
                    <apply>
                      <minus/>
                      <cn type="e-notation"> 1 <sep/> 0 </cn>
                      <ci> PKA </ci>
                    </apply>
                  </apply>
                  <apply>
                    <times/>
                    <ci> a_000_g </ci>
                    <ci> PKA </ci>
                  </apply>
                </apply>
                <ci> g </ci>
              </apply>
              <apply>
                <times/>
                <apply>
                  <plus/>
                  <apply>
                    <times/>
                    <ci> a000_c </ci>
                    <apply>
                      <minus/>
                      <cn type="e-notation"> 1 <sep/> 0 </cn>
                      <ci> PKA </ci>
                    </apply>
                  </apply>
                  <apply>
                    <times/>
                    <ci> a_000_c </ci>
                    <ci> PKA </ci>
                  </apply>
                </apply>
                <ci> c </ci>
              </apply>
            </apply>
            <ci> tau </ci>
          </apply>
        </math>
      </assignmentRule>
      <assignmentRule variable="k_422gsk">
        <math xmlns="http://www.w3.org/1998/Math/MathML">
          <ci> k1_gsk </ci>
        </math>
      </assignmentRule>
      <assignmentRule variable="k_205gsk">
        <math xmlns="http://www.w3.org/1998/Math/MathML">
          <ci> k1_gsk </ci>
        </math>
      </assignmentRule>
      <assignmentRule variable="k_199gsk">
        <math xmlns="http://www.w3.org/1998/Math/MathML">
          <ci> k1_gsk </ci>
        </math>
      </assignmentRule>
      <assignmentRule variable="k_181gsk">
        <math xmlns="http://www.w3.org/1998/Math/MathML">
          <ci> k1_gsk </ci>
        </math>
      </assignmentRule>
      <assignmentRule variable="k_205_gsk">
        <math xmlns="http://www.w3.org/1998/Math/MathML">
          <ci> k2_gsk </ci>
        </math>
      </assignmentRule>
      <assignmentRule variable="k_199_gsk">
        <math xmlns="http://www.w3.org/1998/Math/MathML">
          <ci> k2_gsk </ci>
        </math>
      </assignmentRule>
      <assignmentRule variable="k212_gsk">
        <math xmlns="http://www.w3.org/1998/Math/MathML">
          <ci> k3_gsk </ci>
        </math>
      </assignmentRule>
      <assignmentRule variable="k_231gsk">
        <math xmlns="http://www.w3.org/1998/Math/MathML">
          <ci> k3_gsk </ci>
        </math>
      </assignmentRule>
      <assignmentRule variable="k422_gsk">
        <math xmlns="http://www.w3.org/1998/Math/MathML">
          <apply>
            <plus/>
            <apply>
              <times/>
              <ci> k_422gsk </ci>
              <apply>
                <minus/>
                <cn type="e-notation"> 1 <sep/> 0 </cn>
                <ci> PKA </ci>
              </apply>
            </apply>
            <apply>
              <times/>
              <ci> k_422_gsk </ci>
              <ci> PKA </ci>
            </apply>
          </apply>
        </math>
      </assignmentRule>
      <assignmentRule variable="k404_gsk">
        <math xmlns="http://www.w3.org/1998/Math/MathML">
          <apply>
            <plus/>
            <apply>
              <times/>
              <ci> k_404gsk </ci>
              <apply>
                <minus/>
                <cn type="e-notation"> 1 <sep/> 0 </cn>
                <ci> PKA </ci>
              </apply>
            </apply>
            <apply>
              <times/>
              <ci> k_404_gsk </ci>
              <ci> PKA </ci>
            </apply>
          </apply>
        </math>
      </assignmentRule>
      <assignmentRule variable="k396_gsk">
        <math xmlns="http://www.w3.org/1998/Math/MathML">
          <apply>
            <plus/>
            <apply>
              <times/>
              <ci> k_396gsk </ci>
              <apply>
                <minus/>
                <cn type="e-notation"> 1 <sep/> 0 </cn>
                <ci> PKA </ci>
              </apply>
            </apply>
            <apply>
              <times/>
              <ci> k_396_gsk </ci>
              <ci> PKA </ci>
            </apply>
          </apply>
        </math>
      </assignmentRule>
      <assignmentRule variable="k231_gsk">
        <math xmlns="http://www.w3.org/1998/Math/MathML">
          <apply>
            <plus/>
            <apply>
              <times/>
              <ci> k_231gsk </ci>
              <apply>
                <minus/>
                <cn type="e-notation"> 1 <sep/> 0 </cn>
                <ci> PKA </ci>
              </apply>
            </apply>
            <apply>
              <times/>
              <ci> k_231_gsk </ci>
              <ci> PKA </ci>
            </apply>
          </apply>
        </math>
      </assignmentRule>
      <assignmentRule variable="k217_gsk">
        <math xmlns="http://www.w3.org/1998/Math/MathML">
          <apply>
            <plus/>
            <apply>
              <times/>
              <ci> k_217gsk </ci>
              <apply>
                <minus/>
                <cn type="e-notation"> 1 <sep/> 0 </cn>
                <ci> PKA </ci>
              </apply>
            </apply>
            <apply>
              <times/>
              <ci> k_217_gsk </ci>
              <ci> PKA </ci>
            </apply>
          </apply>
        </math>
      </assignmentRule>
      <assignmentRule variable="k205_gsk">
        <math xmlns="http://www.w3.org/1998/Math/MathML">
          <apply>
            <plus/>
            <apply>
              <times/>
              <ci> k_205gsk </ci>
              <apply>
                <minus/>
                <cn type="e-notation"> 1 <sep/> 0 </cn>
                <ci> PKA </ci>
              </apply>
            </apply>
            <apply>
              <times/>
              <ci> k_205_gsk </ci>
              <ci> PKA </ci>
            </apply>
          </apply>
        </math>
      </assignmentRule>
      <assignmentRule variable="k199_gsk">
        <math xmlns="http://www.w3.org/1998/Math/MathML">
          <apply>
            <plus/>
            <apply>
              <times/>
              <ci> k_199gsk </ci>
              <apply>
                <minus/>
                <cn type="e-notation"> 1 <sep/> 0 </cn>
                <ci> PKA </ci>
              </apply>
            </apply>
            <apply>
              <times/>
              <ci> k_199_gsk </ci>
              <ci> PKA </ci>
            </apply>
          </apply>
        </math>
      </assignmentRule>
      <assignmentRule variable="k181_gsk">
        <math xmlns="http://www.w3.org/1998/Math/MathML">
          <apply>
            <plus/>
            <apply>
              <times/>
              <ci> k_181gsk </ci>
              <apply>
                <minus/>
                <cn type="e-notation"> 1 <sep/> 0 </cn>
                <ci> PKA </ci>
              </apply>
            </apply>
            <apply>
              <times/>
              <ci> k_181_gsk </ci>
              <ci> PKA </ci>
            </apply>
          </apply>
        </math>
      </assignmentRule>
      <assignmentRule variable="k000_gsk">
        <math xmlns="http://www.w3.org/1998/Math/MathML">
          <apply>
            <plus/>
            <apply>
              <times/>
              <ci> k_000gsk </ci>
              <apply>
                <minus/>
                <cn type="e-notation"> 1 <sep/> 0 </cn>
                <ci> PKA </ci>
              </apply>
            </apply>
            <apply>
              <times/>
              <ci> k_000_gsk </ci>
              <ci> PKA </ci>
            </apply>
          </apply>
        </math>
      </assignmentRule>
      <assignmentRule variable="k000_cdk">
        <math xmlns="http://www.w3.org/1998/Math/MathML">
          <ci> k1_cdk </ci>
        </math>
      </assignmentRule>
      <assignmentRule variable="k217_cdk">
        <math xmlns="http://www.w3.org/1998/Math/MathML">
          <ci> k1_cdk </ci>
        </math>
      </assignmentRule>
      <assignmentRule variable="k_181cdk">
        <math xmlns="http://www.w3.org/1998/Math/MathML">
          <ci> k1_cdk </ci>
        </math>
      </assignmentRule>
      <assignmentRule variable="k_181_cdk">
        <math xmlns="http://www.w3.org/1998/Math/MathML">
          <ci> k2_cdk </ci>
        </math>
      </assignmentRule>
      <assignmentRule variable="k_199_cdk">
        <math xmlns="http://www.w3.org/1998/Math/MathML">
          <ci> k2_cdk </ci>
        </math>
      </assignmentRule>
      <assignmentRule variable="k422_cdk">
        <math xmlns="http://www.w3.org/1998/Math/MathML">
          <ci> k3_cdk </ci>
        </math>
      </assignmentRule>
      <assignmentRule variable="k_202cdk">
        <math xmlns="http://www.w3.org/1998/Math/MathML">
          <ci> k3_cdk </ci>
        </math>
      </assignmentRule>
      <assignmentRule variable="k_199cdk">
        <math xmlns="http://www.w3.org/1998/Math/MathML">
          <ci> k3_cdk </ci>
        </math>
      </assignmentRule>
      <assignmentRule variable="k404_cdk">
        <math xmlns="http://www.w3.org/1998/Math/MathML">
          <ci> k4_cdk </ci>
        </math>
      </assignmentRule>
      <assignmentRule variable="k212_cdk">
        <math xmlns="http://www.w3.org/1998/Math/MathML">
          <ci> k4_cdk </ci>
        </math>
      </assignmentRule>
      <assignmentRule variable="k205_cdk">
        <math xmlns="http://www.w3.org/1998/Math/MathML">
          <ci> k5_cdk </ci>
        </math>
      </assignmentRule>
      <assignmentRule variable="k_202_cdk">
        <math xmlns="http://www.w3.org/1998/Math/MathML">
          <ci> k5_cdk </ci>
        </math>
      </assignmentRule>
      <assignmentRule variable="k396_cdk">
        <math xmlns="http://www.w3.org/1998/Math/MathML">
          <apply>
            <plus/>
            <apply>
              <times/>
              <ci> k_396cdk </ci>
              <apply>
                <minus/>
                <cn type="e-notation"> 1 <sep/> 0 </cn>
                <ci> PKA </ci>
              </apply>
            </apply>
            <apply>
              <times/>
              <ci> k_396_cdk </ci>
              <ci> PKA </ci>
            </apply>
          </apply>
        </math>
      </assignmentRule>
      <assignmentRule variable="k231_cdk">
        <math xmlns="http://www.w3.org/1998/Math/MathML">
          <apply>
            <plus/>
            <apply>
              <times/>
              <ci> k_231cdk </ci>
              <apply>
                <minus/>
                <cn type="e-notation"> 1 <sep/> 0 </cn>
                <ci> PKA </ci>
              </apply>
            </apply>
            <apply>
              <times/>
              <ci> k_231_cdk </ci>
              <ci> PKA </ci>
            </apply>
          </apply>
        </math>
      </assignmentRule>
      <assignmentRule variable="k202_cdk">
        <math xmlns="http://www.w3.org/1998/Math/MathML">
          <apply>
            <plus/>
            <apply>
              <times/>
              <ci> k_202cdk </ci>
              <apply>
                <minus/>
                <cn type="e-notation"> 1 <sep/> 0 </cn>
                <ci> PKA </ci>
              </apply>
            </apply>
            <apply>
              <times/>
              <ci> k_202_cdk </ci>
              <ci> PKA </ci>
            </apply>
          </apply>
        </math>
      </assignmentRule>
      <assignmentRule variable="k199_cdk">
        <math xmlns="http://www.w3.org/1998/Math/MathML">
          <apply>
            <plus/>
            <apply>
              <times/>
              <ci> k_199cdk </ci>
              <apply>
                <minus/>
                <cn type="e-notation"> 1 <sep/> 0 </cn>
                <ci> PKA </ci>
              </apply>
            </apply>
            <apply>
              <times/>
              <ci> k_199_cdk </ci>
              <ci> PKA </ci>
            </apply>
          </apply>
        </math>
      </assignmentRule>
      <assignmentRule variable="k181_cdk">
        <math xmlns="http://www.w3.org/1998/Math/MathML">
          <apply>
            <plus/>
            <apply>
              <times/>
              <ci> k_181cdk </ci>
              <apply>
                <minus/>
                <cn type="e-notation"> 1 <sep/> 0 </cn>
                <ci> PKA </ci>
              </apply>
            </apply>
            <apply>
              <times/>
              <ci> k_181_cdk </ci>
              <ci> PKA </ci>
            </apply>
          </apply>
        </math>
      </assignmentRule>
      <assignmentRule variable="r38">
        <math xmlns="http://www.w3.org/1998/Math/MathML">
          <apply>
            <plus/>
            <ci> r199 </ci>
            <ci> r205 </ci>
            <ci> r396 </ci>
            <ci> r404 </ci>
          </apply>
        </math>
      </assignmentRule>
      <assignmentRule variable="r">
        <math xmlns="http://www.w3.org/1998/Math/MathML">
          <apply>
            <plus/>
            <ci> r181 </ci>
            <ci> r199 </ci>
            <ci> r202 </ci>
            <ci> r205 </ci>
            <ci> r212 </ci>
            <ci> r217 </ci>
            <ci> r231 </ci>
            <ci> r396 </ci>
            <ci> r404 </ci>
            <ci> r422 </ci>
            <ci> r000 </ci>
          </apply>
        </math>
      </assignmentRule>
      <assignmentRule variable="p">
        <math xmlns="http://www.w3.org/1998/Math/MathML">
          <apply>
            <plus/>
            <ci> p181 </ci>
            <ci> p199 </ci>
            <ci> p202 </ci>
            <ci> p205 </ci>
            <ci> p212 </ci>
            <ci> p217 </ci>
            <ci> p231 </ci>
            <ci> p396 </ci>
            <ci> p404 </ci>
            <ci> p422 </ci>
            <ci> p000 </ci>
          </apply>
        </math>
      </assignmentRule>
      <assignmentRule variable="a">
        <math xmlns="http://www.w3.org/1998/Math/MathML">
          <apply>
            <divide/>
            <ci> p </ci>
            <ci> tau </ci>
          </apply>
        </math>
      </assignmentRule>
      <assignmentRule variable="det_gsk">
        <math xmlns="http://www.w3.org/1998/Math/MathML">
          <apply>
            <divide/>
            <ci> gsk </ci>
            <apply>
              <plus/>
              <ci> Km </ci>
              <ci> r </ci>
            </apply>
          </apply>
        </math>
      </assignmentRule>
      <assignmentRule variable="det_cdk">
        <math xmlns="http://www.w3.org/1998/Math/MathML">
          <apply>
            <divide/>
            <ci> cdk </ci>
            <apply>
              <plus/>
              <ci> Km </ci>
              <ci> r </ci>
            </apply>
          </apply>
        </math>
      </assignmentRule>
      <assignmentRule variable="det_p38">
        <math xmlns="http://www.w3.org/1998/Math/MathML">
          <apply>
            <divide/>
            <ci> p38 </ci>
            <apply>
              <plus/>
              <ci> Km_p38 </ci>
              <ci> r38 </ci>
            </apply>
          </apply>
        </math>
      </assignmentRule>
      <assignmentRule variable="det_pp">
        <math xmlns="http://www.w3.org/1998/Math/MathML">
          <apply>
            <divide/>
            <ci> pp </ci>
            <apply>
              <plus/>
              <ci> Km_pp </ci>
              <ci> p </ci>
            </apply>
          </apply>
        </math>
      </assignmentRule>
      <assignmentRule variable="v1_gsk">
        <math xmlns="http://www.w3.org/1998/Math/MathML">
          <apply>
            <times/>
            <ci> k181_gsk </ci>
            <ci> r181 </ci>
            <ci> det_gsk </ci>
          </apply>
        </math>
      </assignmentRule>
      <assignmentRule variable="v1_cdk">
        <math xmlns="http://www.w3.org/1998/Math/MathML">
          <apply>
            <times/>
            <ci> k181_cdk </ci>
            <ci> r181 </ci>
            <ci> det_cdk </ci>
          </apply>
        </math>
      </assignmentRule>
      <assignmentRule variable="v1_pp">
        <math xmlns="http://www.w3.org/1998/Math/MathML">
          <apply>
            <times/>
            <ci> k181_pp </ci>
            <ci> p181 </ci>
            <ci> det_pp </ci>
          </apply>
        </math>
      </assignmentRule>
      <assignmentRule variable="v2_gsk">
        <math xmlns="http://www.w3.org/1998/Math/MathML">
          <apply>
            <times/>
            <ci> k199_gsk </ci>
            <ci> r199 </ci>
            <ci> det_gsk </ci>
          </apply>
        </math>
      </assignmentRule>
      <assignmentRule variable="v2_cdk">
        <math xmlns="http://www.w3.org/1998/Math/MathML">
          <apply>
            <times/>
            <ci> k199_cdk </ci>
            <ci> r199 </ci>
            <ci> det_cdk </ci>
          </apply>
        </math>
      </assignmentRule>
      <assignmentRule variable="v2_p38">
        <math xmlns="http://www.w3.org/1998/Math/MathML">
          <apply>
            <times/>
            <ci> k199_p38 </ci>
            <ci> r199 </ci>
            <ci> det_p38 </ci>
          </apply>
        </math>
      </assignmentRule>
      <assignmentRule variable="v2_pp">
        <math xmlns="http://www.w3.org/1998/Math/MathML">
          <apply>
            <times/>
            <ci> k199_pp </ci>
            <ci> p199 </ci>
            <ci> det_pp </ci>
          </apply>
        </math>
      </assignmentRule>
      <assignmentRule variable="v3_gsk">
        <math xmlns="http://www.w3.org/1998/Math/MathML">
          <apply>
            <times/>
            <ci> k202_gsk </ci>
            <ci> r202 </ci>
            <ci> det_gsk </ci>
          </apply>
        </math>
      </assignmentRule>
      <assignmentRule variable="v3_cdk">
        <math xmlns="http://www.w3.org/1998/Math/MathML">
          <apply>
            <times/>
            <ci> k202_cdk </ci>
            <ci> r202 </ci>
            <ci> det_cdk </ci>
          </apply>
        </math>
      </assignmentRule>
      <assignmentRule variable="v3_pp">
        <math xmlns="http://www.w3.org/1998/Math/MathML">
          <apply>
            <times/>
            <ci> k202_pp </ci>
            <ci> p202 </ci>
            <ci> det_pp </ci>
          </apply>
        </math>
      </assignmentRule>
      <assignmentRule variable="v4_gsk">
        <math xmlns="http://www.w3.org/1998/Math/MathML">
          <apply>
            <times/>
            <ci> k205_gsk </ci>
            <ci> r205 </ci>
            <ci> det_gsk </ci>
          </apply>
        </math>
      </assignmentRule>
      <assignmentRule variable="v4_cdk">
        <math xmlns="http://www.w3.org/1998/Math/MathML">
          <apply>
            <times/>
            <ci> k205_cdk </ci>
            <ci> r205 </ci>
            <ci> det_cdk </ci>
          </apply>
        </math>
      </assignmentRule>
      <assignmentRule variable="v4_p38">
        <math xmlns="http://www.w3.org/1998/Math/MathML">
          <apply>
            <times/>
            <ci> k205_p38 </ci>
            <ci> r205 </ci>
            <ci> det_p38 </ci>
          </apply>
        </math>
      </assignmentRule>
      <assignmentRule variable="v4_pp">
        <math xmlns="http://www.w3.org/1998/Math/MathML">
          <apply>
            <times/>
            <ci> k205_pp </ci>
            <ci> p205 </ci>
            <ci> det_pp </ci>
          </apply>
        </math>
      </assignmentRule>
      <assignmentRule variable="v5_gsk">
        <math xmlns="http://www.w3.org/1998/Math/MathML">
          <apply>
            <times/>
            <ci> k212_gsk </ci>
            <ci> r212 </ci>
            <ci> det_gsk </ci>
          </apply>
        </math>
      </assignmentRule>
      <assignmentRule variable="v5_cdk">
        <math xmlns="http://www.w3.org/1998/Math/MathML">
          <apply>
            <times/>
            <ci> k212_cdk </ci>
            <ci> r212 </ci>
            <ci> det_cdk </ci>
          </apply>
        </math>
      </assignmentRule>
      <assignmentRule variable="v5_pp">
        <math xmlns="http://www.w3.org/1998/Math/MathML">
          <apply>
            <times/>
            <ci> k212_pp </ci>
            <ci> p212 </ci>
            <ci> det_pp </ci>
          </apply>
        </math>
      </assignmentRule>
      <assignmentRule variable="v6_gsk">
        <math xmlns="http://www.w3.org/1998/Math/MathML">
          <apply>
            <times/>
            <ci> k217_gsk </ci>
            <ci> r217 </ci>
            <ci> det_gsk </ci>
          </apply>
        </math>
      </assignmentRule>
      <assignmentRule variable="v6_cdk">
        <math xmlns="http://www.w3.org/1998/Math/MathML">
          <apply>
            <times/>
            <ci> k217_cdk </ci>
            <ci> r217 </ci>
            <ci> det_cdk </ci>
          </apply>
        </math>
      </assignmentRule>
      <assignmentRule variable="v6_pp">
        <math xmlns="http://www.w3.org/1998/Math/MathML">
          <apply>
            <times/>
            <ci> k217_pp </ci>
            <ci> p217 </ci>
            <ci> det_pp </ci>
          </apply>
        </math>
      </assignmentRule>
      <assignmentRule variable="v7_gsk">
        <math xmlns="http://www.w3.org/1998/Math/MathML">
          <apply>
            <times/>
            <ci> k231_gsk </ci>
            <ci> r231 </ci>
            <ci> det_gsk </ci>
          </apply>
        </math>
      </assignmentRule>
      <assignmentRule variable="v7_cdk">
        <math xmlns="http://www.w3.org/1998/Math/MathML">
          <apply>
            <times/>
            <ci> k231_cdk </ci>
            <ci> r231 </ci>
            <ci> det_cdk </ci>
          </apply>
        </math>
      </assignmentRule>
      <assignmentRule variable="v7_pp">
        <math xmlns="http://www.w3.org/1998/Math/MathML">
          <apply>
            <times/>
            <ci> k231_pp </ci>
            <ci> p231 </ci>
            <ci> det_pp </ci>
          </apply>
        </math>
      </assignmentRule>
      <assignmentRule variable="v8_gsk">
        <math xmlns="http://www.w3.org/1998/Math/MathML">
          <apply>
            <divide/>
            <apply>
              <times/>
              <ci> k396_gsk </ci>
              <ci> r396 </ci>
              <ci> det_gsk </ci>
              <ci> p404 </ci>
            </apply>
            <ci> tau </ci>
          </apply>
        </math>
      </assignmentRule>
      <assignmentRule variable="v8_cdk">
        <math xmlns="http://www.w3.org/1998/Math/MathML">
          <apply>
            <times/>
            <ci> k396_cdk </ci>
            <ci> r396 </ci>
            <ci> det_cdk </ci>
          </apply>
        </math>
      </assignmentRule>
      <assignmentRule variable="v8_p38">
        <math xmlns="http://www.w3.org/1998/Math/MathML">
          <apply>
            <times/>
            <ci> k396_p38 </ci>
            <ci> r396 </ci>
            <ci> det_p38 </ci>
          </apply>
        </math>
      </assignmentRule>
      <assignmentRule variable="v8_pp">
        <math xmlns="http://www.w3.org/1998/Math/MathML">
          <apply>
            <times/>
            <ci> k396_pp </ci>
            <ci> p396 </ci>
            <ci> det_pp </ci>
          </apply>
        </math>
      </assignmentRule>
      <assignmentRule variable="v9_gsk">
        <math xmlns="http://www.w3.org/1998/Math/MathML">
          <apply>
            <times/>
            <ci> k404_gsk </ci>
            <ci> r404 </ci>
            <ci> det_gsk </ci>
          </apply>
        </math>
      </assignmentRule>
      <assignmentRule variable="v9_cdk">
        <math xmlns="http://www.w3.org/1998/Math/MathML">
          <apply>
            <times/>
            <ci> k404_cdk </ci>
            <ci> r404 </ci>
            <ci> det_cdk </ci>
          </apply>
        </math>
      </assignmentRule>
      <assignmentRule variable="v9_p38">
        <math xmlns="http://www.w3.org/1998/Math/MathML">
          <apply>
            <times/>
            <ci> k404_p38 </ci>
            <ci> r404 </ci>
            <ci> det_p38 </ci>
          </apply>
        </math>
      </assignmentRule>
      <assignmentRule variable="v9_pp">
        <math xmlns="http://www.w3.org/1998/Math/MathML">
          <apply>
            <times/>
            <ci> k404_pp </ci>
            <ci> p404 </ci>
            <ci> det_pp </ci>
          </apply>
        </math>
      </assignmentRule>
      <assignmentRule variable="v10_gsk">
        <math xmlns="http://www.w3.org/1998/Math/MathML">
          <apply>
            <times/>
            <ci> k422_gsk </ci>
            <ci> r422 </ci>
            <ci> det_gsk </ci>
          </apply>
        </math>
      </assignmentRule>
      <assignmentRule variable="v10_cdk">
        <math xmlns="http://www.w3.org/1998/Math/MathML">
          <apply>
            <times/>
            <ci> k422_cdk </ci>
            <ci> r422 </ci>
            <ci> det_cdk </ci>
          </apply>
        </math>
      </assignmentRule>
      <assignmentRule variable="v10_pp">
        <math xmlns="http://www.w3.org/1998/Math/MathML">
          <apply>
            <times/>
            <ci> k422_pp </ci>
            <ci> p422 </ci>
            <ci> det_pp </ci>
          </apply>
        </math>
      </assignmentRule>
      <assignmentRule variable="v11_gsk">
        <math xmlns="http://www.w3.org/1998/Math/MathML">
          <apply>
            <times/>
            <ci> k000_gsk </ci>
            <ci> r000 </ci>
            <ci> det_gsk </ci>
          </apply>
        </math>
      </assignmentRule>
      <assignmentRule variable="v11_cdk">
        <math xmlns="http://www.w3.org/1998/Math/MathML">
          <apply>
            <times/>
            <ci> k000_cdk </ci>
            <ci> r000 </ci>
            <ci> det_cdk </ci>
          </apply>
        </math>
      </assignmentRule>
      <assignmentRule variable="v11_pp">
        <math xmlns="http://www.w3.org/1998/Math/MathML">
          <apply>
            <times/>
            <ci> k000_pp </ci>
            <ci> p000 </ci>
            <ci> det_pp </ci>
          </apply>
        </math>
      </assignmentRule>
      <assignmentRule variable="PHF1_cdk">
        <math xmlns="http://www.w3.org/1998/Math/MathML">
          <apply>
            <divide/>
            <apply>
              <times/>
              <ci> f </ci>
              <ci> p396 </ci>
              <ci> p404 </ci>
            </apply>
            <ci> tau </ci>
          </apply>
        </math>
      </assignmentRule>
      <assignmentRule variable="PHF1_gsk">
        <math xmlns="http://www.w3.org/1998/Math/MathML">
          <apply>
            <divide/>
            <apply>
              <times/>
              <ci> f </ci>
              <ci> p396 </ci>
              <ci> p404 </ci>
            </apply>
            <ci> tau </ci>
          </apply>
        </math>
      </assignmentRule>
      <assignmentRule variable="E422gsk">
        <math xmlns="http://www.w3.org/1998/Math/MathML">
          <apply>
            <times/>
            <ci> f </ci>
            <ci> p422 </ci>
          </apply>
        </math>
      </assignmentRule>
      <assignmentRule variable="E404gsk">
        <math xmlns="http://www.w3.org/1998/Math/MathML">
          <apply>
            <times/>
            <ci> f </ci>
            <apply>
              <minus/>
              <ci> p404 </ci>
              <ci> p396 </ci>
            </apply>
          </apply>
        </math>
      </assignmentRule>
      <assignmentRule variable="E396gsk">
        <math xmlns="http://www.w3.org/1998/Math/MathML">
          <apply>
            <times/>
            <ci> f </ci>
            <ci> p396 </ci>
          </apply>
        </math>
      </assignmentRule>
      <assignmentRule variable="E231gsk">
        <math xmlns="http://www.w3.org/1998/Math/MathML">
          <apply>
            <times/>
            <ci> f </ci>
            <ci> p231 </ci>
          </apply>
        </math>
      </assignmentRule>
      <assignmentRule variable="E217gsk">
        <math xmlns="http://www.w3.org/1998/Math/MathML">
          <apply>
            <times/>
            <ci> f </ci>
            <ci> p217 </ci>
          </apply>
        </math>
      </assignmentRule>
      <assignmentRule variable="E212gsk">
        <math xmlns="http://www.w3.org/1998/Math/MathML">
          <apply>
            <times/>
            <ci> f </ci>
            <ci> p212 </ci>
          </apply>
        </math>
      </assignmentRule>
      <assignmentRule variable="E205gsk">
        <math xmlns="http://www.w3.org/1998/Math/MathML">
          <apply>
            <times/>
            <ci> f </ci>
            <ci> p205 </ci>
          </apply>
        </math>
      </assignmentRule>
      <assignmentRule variable="E202gsk">
        <math xmlns="http://www.w3.org/1998/Math/MathML">
          <apply>
            <times/>
            <ci> f </ci>
            <ci> p202 </ci>
          </apply>
        </math>
      </assignmentRule>
      <assignmentRule variable="E199gsk">
        <math xmlns="http://www.w3.org/1998/Math/MathML">
          <apply>
            <times/>
            <ci> f </ci>
            <ci> p199 </ci>
          </apply>
        </math>
      </assignmentRule>
      <assignmentRule variable="E181gsk">
        <math xmlns="http://www.w3.org/1998/Math/MathML">
          <apply>
            <times/>
            <ci> f </ci>
            <ci> p181 </ci>
          </apply>
        </math>
      </assignmentRule>
      <assignmentRule variable="E422cdk">
        <math xmlns="http://www.w3.org/1998/Math/MathML">
          <apply>
            <times/>
            <ci> f </ci>
            <ci> p422 </ci>
          </apply>
        </math>
      </assignmentRule>
      <assignmentRule variable="E404cdk">
        <math xmlns="http://www.w3.org/1998/Math/MathML">
          <apply>
            <times/>
            <ci> f </ci>
            <ci> p404 </ci>
          </apply>
        </math>
      </assignmentRule>
      <assignmentRule variable="E396cdk">
        <math xmlns="http://www.w3.org/1998/Math/MathML">
          <apply>
            <times/>
            <ci> f </ci>
            <ci> p396 </ci>
          </apply>
        </math>
      </assignmentRule>
      <assignmentRule variable="E231cdk">
        <math xmlns="http://www.w3.org/1998/Math/MathML">
          <apply>
            <times/>
            <ci> f </ci>
            <ci> p231 </ci>
          </apply>
        </math>
      </assignmentRule>
      <assignmentRule variable="E217cdk">
        <math xmlns="http://www.w3.org/1998/Math/MathML">
          <apply>
            <times/>
            <ci> f </ci>
            <ci> p217 </ci>
          </apply>
        </math>
      </assignmentRule>
      <assignmentRule variable="E212cdk">
        <math xmlns="http://www.w3.org/1998/Math/MathML">
          <apply>
            <times/>
            <ci> f </ci>
            <ci> p212 </ci>
          </apply>
        </math>
      </assignmentRule>
      <assignmentRule variable="E205cdk">
        <math xmlns="http://www.w3.org/1998/Math/MathML">
          <apply>
            <times/>
            <ci> f </ci>
            <ci> p205 </ci>
          </apply>
        </math>
      </assignmentRule>
      <assignmentRule variable="E202cdk">
        <math xmlns="http://www.w3.org/1998/Math/MathML">
          <apply>
            <times/>
            <ci> f </ci>
            <ci> p202 </ci>
          </apply>
        </math>
      </assignmentRule>
      <assignmentRule variable="E199cdk">
        <math xmlns="http://www.w3.org/1998/Math/MathML">
          <apply>
            <times/>
            <ci> f </ci>
            <ci> p199 </ci>
          </apply>
        </math>
      </assignmentRule>
      <assignmentRule variable="E181cdk">
        <math xmlns="http://www.w3.org/1998/Math/MathML">
          <apply>
            <times/>
            <ci> f </ci>
            <ci> p181 </ci>
          </apply>
        </math>
      </assignmentRule>
    </listOfRules>
    <listOfReactions>
      <reaction id="v1" name="v1" reversible="true" fast="false">
        <listOfReactants>
          <speciesReference species="r181" stoichiometry="1"/>
        </listOfReactants>
        <listOfProducts>
          <speciesReference species="p181" stoichiometry="1"/>
        </listOfProducts>
        <kineticLaw>
          <math xmlns="http://www.w3.org/1998/Math/MathML">
            <apply>
              <minus/>
              <apply>
                <plus/>
                <apply>
                  <times/>
                  <ci> v1_gsk </ci>
                  <ci> g </ci>
                </apply>
                <apply>
                  <times/>
                  <ci> v1_cdk </ci>
                  <ci> c </ci>
                </apply>
              </apply>
              <ci> v1_pp </ci>
            </apply>
          </math>
        </kineticLaw>
      </reaction>
      <reaction id="v2" name="v2" reversible="true" fast="false">
        <listOfReactants>
          <speciesReference species="r199" stoichiometry="1"/>
        </listOfReactants>
        <listOfProducts>
          <speciesReference species="p199" stoichiometry="1"/>
        </listOfProducts>
        <kineticLaw>
          <math xmlns="http://www.w3.org/1998/Math/MathML">
            <apply>
              <minus/>
              <apply>
                <plus/>
                <apply>
                  <times/>
                  <ci> v2_gsk </ci>
                  <ci> g </ci>
                </apply>
                <apply>
                  <times/>
                  <ci> v2_cdk </ci>
                  <ci> c </ci>
                </apply>
                <ci> v2_p38 </ci>
              </apply>
              <ci> v2_pp </ci>
            </apply>
          </math>
        </kineticLaw>
      </reaction>
      <reaction id="v3" name="v3" reversible="true" fast="false">
        <listOfReactants>
          <speciesReference species="r202" stoichiometry="1"/>
        </listOfReactants>
        <listOfProducts>
          <speciesReference species="p202" stoichiometry="1"/>
        </listOfProducts>
        <kineticLaw>
          <math xmlns="http://www.w3.org/1998/Math/MathML">
            <apply>
              <minus/>
              <apply>
                <plus/>
                <apply>
                  <times/>
                  <ci> v3_gsk </ci>
                  <ci> g </ci>
                </apply>
                <apply>
                  <times/>
                  <ci> v3_cdk </ci>
                  <ci> c </ci>
                </apply>
              </apply>
              <ci> v3_pp </ci>
            </apply>
          </math>
        </kineticLaw>
      </reaction>
      <reaction id="v4" name="v4" reversible="true" fast="false">
        <listOfReactants>
          <speciesReference species="r205" stoichiometry="1"/>
        </listOfReactants>
        <listOfProducts>
          <speciesReference species="p205" stoichiometry="1"/>
        </listOfProducts>
        <kineticLaw>
          <math xmlns="http://www.w3.org/1998/Math/MathML">
            <apply>
              <minus/>
              <apply>
                <plus/>
                <apply>
                  <times/>
                  <ci> v4_gsk </ci>
                  <ci> g </ci>
                </apply>
                <apply>
                  <times/>
                  <ci> v4_cdk </ci>
                  <ci> c </ci>
                </apply>
                <ci> v4_p38 </ci>
              </apply>
              <ci> v4_pp </ci>
            </apply>
          </math>
        </kineticLaw>
      </reaction>
      <reaction id="v5" name="v5" reversible="true" fast="false">
        <listOfReactants>
          <speciesReference species="r212" stoichiometry="1"/>
        </listOfReactants>
        <listOfProducts>
          <speciesReference species="p212" stoichiometry="1"/>
        </listOfProducts>
        <kineticLaw>
          <math xmlns="http://www.w3.org/1998/Math/MathML">
            <apply>
              <minus/>
              <apply>
                <plus/>
                <apply>
                  <times/>
                  <ci> v5_gsk </ci>
                  <ci> g </ci>
                </apply>
                <apply>
                  <times/>
                  <ci> v5_cdk </ci>
                  <ci> c </ci>
                </apply>
              </apply>
              <ci> v5_pp </ci>
            </apply>
          </math>
        </kineticLaw>
      </reaction>
      <reaction id="v6" name="v6" reversible="true" fast="false">
        <listOfReactants>
          <speciesReference species="r217" stoichiometry="1"/>
        </listOfReactants>
        <listOfProducts>
          <speciesReference species="p217" stoichiometry="1"/>
        </listOfProducts>
        <kineticLaw>
          <math xmlns="http://www.w3.org/1998/Math/MathML">
            <apply>
              <minus/>
              <apply>
                <plus/>
                <apply>
                  <times/>
                  <ci> v6_gsk </ci>
                  <ci> g </ci>
                </apply>
                <apply>
                  <times/>
                  <ci> v6_cdk </ci>
                  <ci> c </ci>
                </apply>
              </apply>
              <ci> v6_pp </ci>
            </apply>
          </math>
        </kineticLaw>
      </reaction>
      <reaction id="v7" name="v7" reversible="true" fast="false">
        <listOfReactants>
          <speciesReference species="r231" stoichiometry="1"/>
        </listOfReactants>
        <listOfProducts>
          <speciesReference species="p231" stoichiometry="1"/>
        </listOfProducts>
        <kineticLaw>
          <math xmlns="http://www.w3.org/1998/Math/MathML">
            <apply>
              <minus/>
              <apply>
                <plus/>
                <apply>
                  <times/>
                  <ci> v7_gsk </ci>
                  <ci> g </ci>
                </apply>
                <apply>
                  <times/>
                  <ci> v7_cdk </ci>
                  <ci> c </ci>
                </apply>
              </apply>
              <ci> v7_pp </ci>
            </apply>
          </math>
        </kineticLaw>
      </reaction>
      <reaction id="v8" name="v8" reversible="true" fast="false">
        <listOfReactants>
          <speciesReference species="r396" stoichiometry="1"/>
        </listOfReactants>
        <listOfProducts>
          <speciesReference species="p396" stoichiometry="1"/>
        </listOfProducts>
        <kineticLaw>
          <math xmlns="http://www.w3.org/1998/Math/MathML">
            <apply>
              <minus/>
              <apply>
                <plus/>
                <apply>
                  <times/>
                  <ci> v8_gsk </ci>
                  <ci> g </ci>
                </apply>
                <apply>
                  <times/>
                  <ci> v8_cdk </ci>
                  <ci> c </ci>
                </apply>
                <ci> v8_p38 </ci>
              </apply>
              <ci> v8_pp </ci>
            </apply>
          </math>
        </kineticLaw>
      </reaction>
      <reaction id="v9" name="v9" reversible="true" fast="false">
        <listOfReactants>
          <speciesReference species="r404" stoichiometry="1"/>
        </listOfReactants>
        <listOfProducts>
          <speciesReference species="p404" stoichiometry="1"/>
        </listOfProducts>
        <kineticLaw>
          <math xmlns="http://www.w3.org/1998/Math/MathML">
            <apply>
              <minus/>
              <apply>
                <plus/>
                <apply>
                  <times/>
                  <ci> v9_gsk </ci>
                  <ci> g </ci>
                </apply>
                <apply>
                  <times/>
                  <ci> v9_cdk </ci>
                  <ci> c </ci>
                </apply>
                <ci> v9_p38 </ci>
              </apply>
              <ci> v9_pp </ci>
            </apply>
          </math>
        </kineticLaw>
      </reaction>
      <reaction id="v10" name="v10" reversible="true" fast="false">
        <listOfReactants>
          <speciesReference species="r422" stoichiometry="1"/>
        </listOfReactants>
        <listOfProducts>
          <speciesReference species="p422" stoichiometry="1"/>
        </listOfProducts>
        <kineticLaw>
          <math xmlns="http://www.w3.org/1998/Math/MathML">
            <apply>
              <minus/>
              <apply>
                <plus/>
                <apply>
                  <times/>
                  <ci> v10_gsk </ci>
                  <ci> g </ci>
                </apply>
                <apply>
                  <times/>
                  <ci> v10_cdk </ci>
                  <ci> c </ci>
                </apply>
              </apply>
              <ci> v10_pp </ci>
            </apply>
          </math>
        </kineticLaw>
      </reaction>
      <reaction id="v11" name="v11" reversible="true" fast="false">
        <listOfReactants>
          <speciesReference species="r000" stoichiometry="1"/>
        </listOfReactants>
        <listOfProducts>
          <speciesReference species="p000" stoichiometry="1"/>
        </listOfProducts>
        <kineticLaw>
          <math xmlns="http://www.w3.org/1998/Math/MathML">
            <apply>
              <minus/>
              <apply>
                <plus/>
                <apply>
                  <times/>
                  <ci> v11_gsk </ci>
                  <ci> g </ci>
                </apply>
                <apply>
                  <times/>
                  <ci> v11_cdk </ci>
                  <ci> c </ci>
                </apply>
              </apply>
              <ci> v11_pp </ci>
            </apply>
          </math>
        </kineticLaw>
      </reaction>
    </listOfReactions>
    <listOfEvents>
      <event id="evt1">
        <trigger>
          <math xmlns="http://www.w3.org/1998/Math/MathML">
            <apply>
              <eq/>
              <csymbol encoding="text" definitionURL="http://www.sbml.org/sbml/symbols/time">t</csymbol>
              <cn>0.1</cn>
            </apply>
          </math>
        </trigger>
        <listOfEventAssignments>
          <eventAssignment variable="r181">
            <math xmlns="http://www.w3.org/1998/Math/MathML"><ci>r181base</ci></math>
          </eventAssignment>
          <eventAssignment variable="r199">
            <math xmlns="http://www.w3.org/1998/Math/MathML"><ci>r199base</ci></math>
          </eventAssignment>
          <eventAssignment variable="r202">
            <math xmlns="http://www.w3.org/1998/Math/MathML"><ci>r202base</ci></math>
          </eventAssignment>
          <eventAssignment variable="r205">
            <math xmlns="http://www.w3.org/1998/Math/MathML"><ci>r205base</ci></math>
          </eventAssignment>
          <eventAssignment variable="r212">
            <math xmlns="http://www.w3.org/1998/Math/MathML"><ci>r212base</ci></math>
          </eventAssignment>
          <eventAssignment variable="r217">
            <math xmlns="http://www.w3.org/1998/Math/MathML"><ci>r217base</ci></math>
          </eventAssignment>
          <eventAssignment variable="r231">
            <math xmlns="http://www.w3.org/1998/Math/MathML"><ci>r231base</ci></math>
          </eventAssignment>
          <eventAssignment variable="r396">
            <math xmlns="http://www.w3.org/1998/Math/MathML"><ci>r396base</ci></math>
          </eventAssignment>
          <eventAssignment variable="r404">
            <math xmlns="http://www.w3.org/1998/Math/MathML"><ci>r404base</ci></math>
          </eventAssignment>
          <eventAssignment variable="r422">
            <math xmlns="http://www.w3.org/1998/Math/MathML"><ci>r422base</ci></math>
          </eventAssignment>
          <eventAssignment variable="r000">
            <math xmlns="http://www.w3.org/1998/Math/MathML"><ci>r000base</ci></math>
          </eventAssignment>
          <eventAssignment variable="cdk">
            <math xmlns="http://www.w3.org/1998/Math/MathML"><ci>cdk_base</ci></math>
          </eventAssignment>
          <eventAssignment variable="gsk">
            <math xmlns="http://www.w3.org/1998/Math/MathML"><ci>gsk_base</ci></math>
          </eventAssignment>
        </listOfEventAssignments>
      </event>
    </listOfEvents>
  </model>
</sbml>
