# Supplementary material for: A mathematical model of multisite phosphorylation of tau protein
Source: PLoS One. 2018 Feb 6;13(2):e0192519. doi: 10.1371/journal.pone.0192519 (PMC5800643; doi:10.1371/journal.pone.0192519)
Supplement: S1 Table — (XLSX) [file pone.0192519.s003.xlsx]

## Sheet: Лист1
ODE						ODE						ODE						ODE						ODE						ODE						ODE						ODE						ODE
2						2						2						2						2						2						2						2						2
t	E422cdk					t	E422cdk					t	E404cdk					t	E404cdk					t	E396cdk					t	E396cdk					t	E231cdk					t	E231cdk					t	E217cdk
10	16.92	1	0	PKA	0	10	16.41	1	0	PKA	1	10	150.2	1	0	PKA	0	10	9.585	1	0	PKA	1	10	0	1	0	PKA	0	10	0	1	0	PKA	1	10	0	1	0	PKA	0	10	8.34	1	0	PKA	1	10	0
30	35.64	1	0	gsk	0	30	26.15	1	0	gsk	0	30	279.6	1	0	gsk	0	30	28.75	1	0	gsk	0	30	14.2	1	0	gsk	0	30	24.07	1	0	gsk	0	30	0	1	0	gsk	0	30	10.47	1	0	gsk	0	30	12.95
80	55.13	1	0	g	0	80	64.87	1	0	g	0	80	383.4	1	0	g	0	80	75.08	1	0	g	0	80	54.94	1	0	g	0	80	104.32	1	0	g	0	80	30.19	1	0	g	0	80	15.63	1	0	g	0	80	86.64
150	71.54	1	0	tmp	0	150	63.08	1	0	tmp	0	150	458.5	1	0	tmp	0	150	86.26	1	0	tmp	0	150	122.22	1	0	tmp	0	150	167.28	1	0	tmp	0	150	83.3	1	0	tmp	0	150	75.56	1	0	tmp	0	150	129.46
				tmp	0					tmp	0					tmp	0					tmp	0					tmp	0					tmp	0					tmp	0					tmp	0
[truncated: 238 more columns]
